# Supplementary material for: Modulation of Equid Herpesvirus-1 Replication Dynamics In Vitro Using CRISPR/Cas9-Assisted Genome Editing
Source: Viruses. 2024 Mar 6;16(3):409. doi: 10.3390/v16030409 (PMC10975850; doi:10.3390/v16030409)
Supplement: Supplementary file 1 [file viruses-16-00409-s001.zip]

Archive with 1 entries (1 files):
- viruses-2884407-supplementary.pdf
